# Supplementary material for: Investigating Differential Expressed Genes of Limosilactobacillus reuteri LR08 Regulated by Soybean Protein and Peptides
Source: Foods. 2022 Apr 26;11(9):1251. doi: 10.3390/foods11091251 (PMC9105380; doi:10.3390/foods11091251)
Supplement: Supplementary file 1 [file foods-11-01251-s001.zip]

Archive with 1 entries (1 files):
- foods-1662907-supplementary.pdf
